# Supplementary material for: Tissue Distribution and Receptor Activation by Somapacitan, a Long Acting Growth Hormone Derivative
Source: Int J Mol Sci. 2020 Feb 11;21(4):1181. doi: 10.3390/ijms21041181 (PMC7072805; doi:10.3390/ijms21041181)
Supplement: Supplementary file 1 [file ijms-21-01181-s001.zip]

Archive with 3 entries (2 files):
- supplementary update/
- supplementary update/ijms-710687-supplementary.docx
- supplementary update/Supplementary Figure 3 LSFM MovieTrim.mp4
